# Supplementary material for: Predicting human and viral protein variants affecting COVID-19 susceptibility and repurposing therapeutics
Source: Sci Rep. 2024 Jun 20;14:14208. doi: 10.1038/s41598-024-61541-1 (PMC11190248; doi:10.1038/s41598-024-61541-1)
Supplement: Supplementary file 1 — Supplementary Information. [file 41598_2024_61541_MOESM1_ESM.zip]

Archive with 15 entries (14 files):
- Supplementary files(allincludingrevised)_13May_2024/
- Supplementary files(allincludingrevised)_13May_2024/Supplementary Figure 1-phylogenetic-tree.pdf
- Supplementary files(allincludingrevised)_13May_2024/Supplementary file 1-metdata.xlsx
- Supplementary files(allincludingrevised)_13May_2024/Supplementary file 10-dockingIFIH1-plro.docx
- Supplementary files(allincludingrevised)_13May_2024/Supplementary file 2-110 interactions.xlsx
- Supplementary files(allincludingrevised)_13May_2024/Supplementary file 3-26variants-plot.xlsx
- Supplementary files(allincludingrevised)_13May_2024/Supplementary file 4-revised.docx
- Supplementary files(allincludingrevised)_13May_2024/Supplementary file 5-modules-covid-cpdb.docx
- Supplementary files(allincludingrevised)_13May_2024/Supplementary file 6-modules-covid-string.docx
- Supplementary files(allincludingrevised)_13May_2024/Supplementary File 7 - PPI network.docx
- Supplementary files(allincludingrevised)_13May_2024/Supplementary file 8-Cavityplus-results.docx
- Supplementary files(allincludingrevised)_13May_2024/Supplementary file 9-CASTp.docx
- Supplementary files(allincludingrevised)_13May_2024/Supplementary Table 2-Dynamut2.docx
- Supplementary files(allincludingrevised)_13May_2024/Supplementary Table 3- Virus mutations_mCSM-PPI2_results.xlsx
- Supplementary files(allincludingrevised)_13May_2024/Supplementary Table1-metrics.docx
