# Supplementary material for: Predicting human and viral protein variants affecting COVID-19 susceptibility and repurposing therapeutics
Source: Sci Rep. 2024 Jun 20;14:14208. doi: 10.1038/s41598-024-61541-1 (PMC11190248; doi:10.1038/s41598-024-61541-1)
Supplement: Supplementary file 1 — Supplementary Information. [file 41598_2024_61541_MOESM1_ESM.zip › Supplementary files(allincludingrevised)_13May_2024/Supplementary Table 3- Virus mutations_mCSM-PPI2_results.xlsx]

## Sheet: COV2-variants
	Viralzone	CoV-Glue (0.01)	GISAID	COG-UK (>1%)
ORF6 (P0DTC6)	F2H (Eta/B.1.525), I11T, F22L, D30G, Y31H, S43L, S50F, D61L (Omicron/BA.2)	-		D61L
ORF9b (P0DTD2)	S50L	not available		not available
NSP1 (P0DTD1, 1-180)	E10Q, V20A, L21I, D25E, G59S, F70S, A79V, G82V, V121F, G127V, S135R (Omicron/BA.2),K141E, E148V, Y154F, S166I, E172G, M174L, G179V	-	R24C, D75E, D48G, H110Y, R124C, D144(PMID: 34684233, accessed GISAID on 30 December 2020)	S135R, E87D
NSP3 (819 – 2763) (plpro: P0DTD1:PRO_0000449621)__OFR1ab	I831V, T842I (Omicron/BA.2), K856N, K856R (Omicron/BA.1), A859T, T861I, I880K, Q884R, A917V, E933G, E938D, E948A, Q970L, E972D, E972V, D982H, T987A, S994I, T1001I (Alpha/B.1.1.7), I1005T, L1012S, Y1031H, I1040T, V1046M, T1055(Mu/B.1.621), Y1064H, H1067P, A1078S, E1086K, P1096S, L1115F, L1131P, E1142V, G1152V, R1170L, S1188P, S1188L (Gamma/P.1), E1192D, R1225K, A1234S, C1235Y, T1246I (Lambda/C.37)…	Mutation (ORF1ab): P1228L (P2046L), A488S (A1306S), P1469S (P2287S), T183I (T1001I), A890D (A1708D), I1412T (I2230T), A1711V (A2529V), P822L (P1640L), A1736V (A2554V), S370L (S1188L), K977Q (K1795Q), H1307Y (H2125Y), M1441I (M2259I), D410G (D1228G), V932(V1750A), M1788I (M2606I)		A1306S, P2287S, P2046L, A2529V, A2710T, K856R, T1001I, A1708D, I2230T, G1307S, T842I, V1887I, S2048F, P1640L
NSP7 (PRO_0000449625:P0DTD1, 3860 – 3942)	V3881A, W3888C, A3889V, K3902N, E3909K, V3912I, G3923V, L3930F (Theta/P.3 and Zeta/P.2), E3933K, N3937D, L3941S, Q3942H	-		-
NSP14 (PRO_0000449631: P0DTD1, 5926 – 6452)	E5927K, V5929E, K5934I, G5942V, K5959E, I5967T, I5967V (Omicron/BA.1, Omicron/BA.2), Y5976H, R5977I, E6024K, A6025S, S6037F, G6048S, D6051Y, N6054I, P6065L, P6065R, L6074F, L6082P, Y6122F, C6132F, C6132R, F6142L, T6148I, A6199V, K6236R, V6242F, H6255P, D6256G, D6256H, D6283Y, K6301I, S6332F, F6351L, A6355V, F6369L, F6369Y, S6379F, G6406V, A6429V, K6437R, T6447I, R6450I	Mutation (ORF1ab): A394V (A6319V), N129D (N6054D), P46L (P5971L)		A6319V, I5967V
NSP15 (PRO_0000449632:P0DTD1, 6453 – 6798)	D6468E, E6473K, I6478T, T6499I, F6507S, E6508D, W6510C, W6510L, P6519L, E6520V, V6521E, V6536L, W6538G, M6556V, T6564I (Omicron/BA.2), E6565K, L6571I, L6571P, F6574S, D6580G, L6594F, N6629S, D6635V, Q6639R, T6647I, R6658M, D6664Y, H6701Y, K6711R (Kappa/B.1.617.1), T6726I, I6757M	-		T6564I
N (P0DTC9)	SD2-3Y (Eta/B.1525), D3L (Alpha/B.1.1.7), N4D, A12G (Eta/B.1.525), P13L (Lambda/C.37, Omicron/BA.1, Omicron/BA.2), Q43L , D63G (Delta/B.1.617.2), F66S, P80R (Gamma/P.1), K102E, S105I, G114V, P117Q, A119S (Zeta/P.2), G129C , G129S , I131T , L167S , G170C , A173T , R203M (Delta/B.1.617.2, Kappa/B.1.617.1), RG203-204KR (Alpha/B.1.1.7, Gamma/P.1, Zeta/P.2, Theta/P.3, Lambda/C.37, Omicron/BA.1, Omicro…	D377Y, R203M, D63G, G215C, R203K, G204R, S235F, D3L, A220V, P199L, T205I, Q9L, P67S, P80R, S194L, G204P, M234I, S327L		R203K, G204R, D377Y, R203M, D63G, G215C, P13L, D3L, S235F, S413R, A220V, D343G, S327L, Q9L
S (P0DTC2)	L5F (Iota/B.1.526), S13I (Epsilon/B.1.427/B.1.429; may change signal peptide cleavage to position 16-17), L18F (Beta/B.1.351, Gamma/P.1, 19B/501Y), T19R (Delta/B.1.617.2, Omicron/BA.2), T20N (Gamma/P.1), P26S (Gamma/P.1), R34C, F43L, V47G, F55L, F58L, H66Y, A67V (Eta/B.1.525, Omicron/BA.1), G75V (Lambda/C.37), T76I (Lambda/C.37), D80(Beta/B.1.351), A93V, T95I (Iota/B.1.526, Mu/B.1.621, B.1.1.318,…	D614G, L452R, P681R, T19R, T478K, D950N, R158G, G142D, N501Y, P681H, T716I, A570D, D1118H, S982A, T95I, A222V, E484K, L18F, L5F, V1176F, P26S, T1027I, D138Y, H655Y, T20N, K417T, R190S, A701V, S477N, S13I, V1264L, W152C, W1214G, Y145H		D614G, T478K, T95I, P681H, P681R, T19R, L452R, D950N, G142D, N501Y, H655Y, N679K, Q954H, D796Y, N969K, G339D, S477N, Q493R, E484A, S373P, S375F, Q498R, Y505H, N764K, A67V, T547K, N856K, L981F, K417N, N440K, S371L, G496S, G446S, T716I, S982A, A570D, D1118H, T19I, V213G, D405N, R346K, R408S, T376A, S371F, A222V, A701V, Y145H, L18F, I1081V, V1264L, L5F
E (P0DTC4)	-	-		T9I

## Sheet: new from 29-04-2022
	Spike	Spike	Spike	Spike	Spike
alpha							alpha	RdRp: P4715L	ORF1ab: P4715L	ORF8: R52I	ORF8: Q27	ORF8: Y73C
beta							beta	RdRp: P4715L	ORF1ab: P4715L	nsp1:T265I	ORF1a:T265I	ORF1ab; 3CL: K3353R	E: P71L
gamma							gamma	RdRp: P4715L	ORF1ab: P4715L	ORF1ab: K1655N	N: P80R	ORF8: E92K	ORF3a: S253P	ORF1ab; nsp13:E5665D
delta	R158G						delta	ORF3a:S26L	ORF1ab; nsp14:A6019V	ORF1ab; 3CL:K3255R	ORF1ab; nsp13:P5401L	ORF1ab; nsp3: A1306S, P2046L	ORF1ab; nsp12:P5715L, G5063S	M:I82T	ORF7a:V82A, T120I
Omicron BA.1							Omicron BA.1	RdRp: P4715L	ORF1ab: P4715L	N: R203K, G204R		ORF1ab: I3758V	E:T9I	ORF1ab; nsp3: SL2083I		M:D3G, Q19E, A63T										ORF1ab; 3CL:T3255I, P3395H
Omicron BA.2							Omicron BA.2	RdRp: P4715L	ORF1ab: P4715L	N: R203K, G204R		ORF3a: T223I	E:T9I			M: Q19E, A63T	ORF1ab; nsp1:S135R	ORF1ab; nsp13:R5716C					ORF8: S84L	Orf9b:P10S	ORF1ab; nsp4:L3027F, T3090I, L3201F	ORF1ab; 3CL:T3255I, P3395H	ORF1ab; nsp13:R5716C (=ORF1b: R1315C)				ORF1ab; nsp15: T6564I (=ORF1b: T2163I)	N:S413R
Omicron BA.2.12.1	S704L	L452Q					Omicron BA.2.12.1	ORF1ab; RdRp:P4715L (=ORF1b: P314L)	ORF1ab: P4715L	N: R203K, G204R		ORF3a: T223I	E:T9I	Orf9b:P10S	N:P13L	M: Q19E, A63T	ORF1ab; nsp1:S135R	ORF1ab; nsp13:R5716C	ORF1ab; nsp14: I5967V	ORF1ab; nsp14; nsp15: T6564I	ORF1ab; nsp3:T842I, G1307S		ORF8: S84L	Orf9b:P10S	ORF1ab; nsp4:L3027F, T3090I, L3201F	ORF1ab; 3CL:T3255I, P3395H	ORF1ab; nsp13:R5716C (=ORF1b: R1315C)	ORF1ab; nsp14: I5967V (=ORF1b: I1566V)			ORF1ab; nsp15: T6564I (=ORF1b: T2163I)	N:S413R
Omicron BA.4	F486V						Omicron BA.4	RdRp: P4715L	ORF1ab: P4715L	N: R203K, G204R	ORF7b: L11F	ORF3a: T223I	E:T9I	Orf9b:P10S	N:P13L	M: Q19E, A63T	ORF1ab; nsp1:S135R	ORF1ab; nsp13:R5716C	ORF1ab; nsp14: I5967V	ORF1ab; nsp14; nsp15: T6564I	ORF1ab; nsp3:T842I, G1307S		ORF8: S84L	Orf9b:P10S	ORF1ab; nsp4:L3027F, T3090I	ORF1ab; 3CL:T3255I, P3395H	ORF1ab; nsp13:R5716C (=ORF1b: R1315C)	ORF1ab; nsp14: I5967V (=ORF1b: I1566V)			ORF1ab; nsp15: T6564I (=ORF1b: T2163I)	N:P151S, S413R
Omicron BA.5							Omicron BA.5			N: R203K, G204R		ORF3a: T223I	E:T9I	Orf9b:P10S	N:P13L	M: D3N, Q19E, A63T	ORF1ab; nsp1:S135R	ORF1ab; nsp13:R5716C	ORF1ab; nsp14: I5967V	ORF1ab; nsp14; nsp15: T6564I	ORF1ab; nsp3:T842I, G1307S		ORF8: S84L	Orf9b:P10S	ORF1ab; nsp4:L3027F, T3090I	ORF1ab; 3CL:T3255I, P3395H	ORF1ab; nsp13:R5716C (=ORF1b: R1315C)	ORF1ab; nsp14: I5967V (=ORF1b: I1566V)			ORF1ab; nsp15: T6564I (=ORF1b: T2163I)	N:S413R
Epsilon	S13I (not in the structure)	W152C					Epsilon	ORF3a: Q57H			ORF1b: P314L	ORF1a: T265I, (S3158T), (I4205V)	ORF1b: (P976L), D1183Y
Zeta	F656L (not in the structure)	T859I					Zeta
Eta	Q52R						Eta	ORF1ab: L4715F	E:L21F, I82T			ORF7b: L11F	M:I82T
Theta							Theta	RdRp: P4715L	ORF1ab: P4715L	N: R203K, G204R	ORF8: K2Q	ORF1ab: L3201P, D3681E, P4715L
Iota							Iota
Kappa							Kappa
Lambda	L452Q						Lambda
B.1.1.318							B.1.1.318
B.1.375							B.1.375	ORF3a: T151I	ORF1b: E1264D	ORF1ab: T1828A	M:I48V
B.1.177							B.1.177
B.1?							B.1?
A.23.1	V367F						A.23.1	nsp3: E95K	nsp6: M86I, L98F	ORF8: L84S, E92K	N: S202N, Q418H	ORF8: E92K
B.1.616	H66D	V483A	G669S	Q949R	N1187D		B.1.616
B.1.214.2	Q414K	N450K					B.1.214.2	ORF1a: A4016V, T1881I, I1398V		ORF1b: P314L	ORF9b: S50L
Unique Spike mutations in Omicrons
A67V
T95I
G339D
S371L
S373P
S375F
K417N
N440K
G446S
S477N
T478K
E484A
Q493R
G496S
Q498R
N501Y
Y505H
T547K
D614G
H655Y
N679K
P681H
N764K
D796Y
N856K
Q954H
N969K
L981F
T19I
G142D
V213G
S371F
T376A
D405N
R408S
L452Q
S704L
L452R
F486V
19I

## Sheet: TOMM70-ORF9b
TOMM70-ORF9b
chain	wild-type	res-number	mutant	distance-to-interface	mcsm-ppi2-prediction	affinity
B	SER	50	LEU	3.376	-0.252	Decreasing

## Sheet: ISG15-PLPro
ISG15-PLPro
chain	wild-type	res-number	mutant	mutant	mcsm-ppi2-prediction	distance-to-interface		affinity
B	LEU	1774	PHE	Leu1774Phe	0.7	9.294		Increasing
B	CYS	1787	TRP	Cys1787Trp	0.42	4.945		Increasing
B	ALA	1649	SER	Ala1649Ser	0.333	15.027		Increasing
B	ALA	1708	ASP	Ala1708Asp	0.314	16.131		Increasing
B	ALA	1767	SER	Ala1767Ser	0.298	7.525		Increasing
B	LYS	1795	GLN	Lys1795Gln	0.179	6.584		Increasing
B	SER	1775	PHE	Ser1775Phe	0.149	14.736		Increasing
B	GLY	1790	VAL	Gly1790Val	0.032	8.625		Increasing
B	LEU	1762	ARG	Leu1762Arg	0.029	7.398		Increasing
B	LYS	1606	GLU	Lys1606Glu	0.027	21.635		Increasing
B	THR	1567	ILE	Thr1567Ile	-0.032	29.24		Decreasing
B	LEU	1643	ARG	Leu1643Arg	-0.033	13.255		Decreasing
B	LEU	1852	SER	Leu1852Ser	-0.037	11.795		Decreasing
B	LYS	1655	ASN	Lys1655Asn	-0.068	14.542		Decreasing
B	GLU	1858	GLY	Glu1858Gly	-0.084	20.836		Decreasing
B	VAL	1798	ALA	Val1798Ala	-0.085	17.013		Decreasing
B	VAL	1583	ALA	Val1583Ala	-0.107	22.359		Decreasing
B	LYS	1860	GLU	Lys1860Glu	-0.13	15.455		Decreasing
B	GLY	1615	VAL	Gly1615Val	-0.175	24.222		Decreasing
B	CYS	1744	ARG	Cys1744Arg	-0.176	9.725		Decreasing
B	TYR	1619	ASN	Tyr1619Asn	-0.195	16.733		Decreasing
B	THR	1840	SER	Thr1840Ser	-0.201	16.654		Decreasing
B	THR	1573	ILE	Thr1573Ile	-0.223	14.705		Decreasing
B	PHE	1618	LEU	Phe1618Leu	-0.255	19.23		Decreasing
B	ASP	1849	GLY	Asp1849Gly	-0.265	7.091		Decreasing
B	PRO	1811	LEU	Pro1811Leu	-0.441	3.983		Decreasing
B	GLU	1843	LYS	Glu1843Lys	-0.447	25.338		Decreasing
B	PHE	1618	TYR	Phe1618Tyr	-0.471	19.23		Decreasing
B	ARG	1746	THR	Arg1746Thr	-0.477	10.048		Decreasing
B	MET	1807	ILE	Met1807Ile	-0.528	10.455		Decreasing
B	ASN	1672	SER	Asn1672Ser	-0.694	3.092		Decreasing
B	LEU	1725	SER	Leu1725Ser	-0.885	3.21		Decreasing
B	GLY	1834	SER	Gly1834Ser	-1.238	2.87		Decreasing
B	GLY	1834	ALA	Gly1834Ala	-1.445	2.87		Decreasing
B	GLU	1730	LYS	Glu1730Lys	-1.64	2.832		Decreasing
B	ASP	1727	ALA	Asp1727Ala	-1.706	2.924		Decreasing
	Pro	1640	Ser	Pro1640Ser	0.026

## Sheet: RPS3-NSP1
RPS3-NSP1
chain	wild-type	res-number	mutant	distance-to-interface	mcsm-ppi2-prediction	affinity
B	GLY	179	VAL	15.521	-0.136	Decreasing
B	GLU	172	GLY	10.96	-0.228	Decreasing
B	MET	174	LEU	12.767	-0.242	Decreasing
B	SER	166	ILE	10.683	-0.311	Decreasing
B	TYR	154	PHE	3.401	-0.577	Decreasing
	Gly	179	Val	Gly179Val	-0.136
	Glu	172	Gly	Glu172Gly	-0.228
	Met	174	Leu	Met174Leu	-0.242
	Ser	166	Ile	Ser166Ile	-0.311
	Tyr	154	Phe	Tyr154Phe	-0.577

## Sheet: NUP98-ORF6
NUP98:ORF6
chain	wild-type	res-number	mutant	distance-to-interface	mcsm-ppi2-prediction	affinity
B (7VPH) - only ORF6	ASP	61	LEU	5.171	0.13	Increasing
K (7VPH) - with RAE1	ASP	61	LEU	2.369	-0.273	Decreasing

## Sheet: PALS1-E
PALS1-E
chain	wild-type	res-number	mutant	distance-to-interface	mcsm-ppi2-prediction	affinity
B	PRO	71	LEU	4.124	0.197	Increasing
	Pro71Leu

## Sheet: TRIM25-N
TRIM25-N
chain	affinity	mcsm-ppi2-prediction
P117Q	0.277	19.081			N protein mutation	SARS-CoV-2 lineage
A173T	0.243	4.308			P13L	Omicron BA.2.12.1, BA.4 and BA.5
P80R	0.077	7.898			P80R	gamma
P80R	0.077	7.898			P151S	Omicron BA.4
A119S	0.074	21.435			S202N	A.23.1
I131T	0.044	16.631			R203K	Omicron BA.1, Omicron BA.2, BA.2.12.1, BA.4 and BA.5; Theta
P67S	-0.047	13.088			G204R	Omicron BA.1, Omicron BA.2, BA.2.12.1, BA.4 and BA.5; Theta
S105I	-0.14	13.646			S413R	Omicron BA.2, BA.2.12.1, BA.4 and BA.5
D63G	-0.147	12.806			Q418H	A.23.1
D63G	-0.147	12.806
G129S	-0.174	19.654
K102E	-0.212	21.669
L167S	-0.448	5.84
F66S	-0.454	11.129
G129C	-0.528	19.654
G170C	-0.569	6.332
G114V	-0.682	19.202

## Sheet: KREMEN1-RBD
KREMEN1-RBD
chain	wild-type	res-number	mutant	distance-to-interface	mcsm-ppi2-prediction	affinity
B	GLY	339	ASP	17.828	0.131	Increasing
B	ASN	440	LYS	27.648	0.122	Increasing
B	THR	478	LYS	39.295	0.071	Increasing
B	SER	477	ASN	39.59	-0.007	Decreasing
B	ASN	501	TYR	23.95	-0.048	Decreasing
B	LEU	452	ARG	29.478	-0.067	Decreasing
B	SER	371	LEU	12.567	-0.073	Decreasing
B	ARG	408	SER	8.181	-0.08	Decreasing
B	GLY	446	SER	38.062	-0.083	Decreasing
B	GLU	484	ALA	36.302	-0.092	Decreasing
B	SER	373	PRO	15.158	-0.104	Decreasing
B	SER	375	PHE	13.256	-0.111	Decreasing
B	GLU	484	LYS	36.302	-0.114	Decreasing
B	THR	376	ALA	11.419	-0.114	Decreasing
B	TYR	505	HIS	20.808	-0.14	Decreasing
B	LYS	417	ASN	14.925	-0.178	Decreasing
B	GLN	498	ARG	25.532	-0.178	Decreasing
B	LYS	417	THR	14.925	-0.199	Decreasing
B	GLN	493	ARG	27.963	-0.292	Decreasing
B	GLY	496	SER	23.353	-0.414	Decreasing
B	ASP	405	ASN	13.182	-0.419	Decreasing

## Sheet: ARF6_NSP15
ARF6_NSP15
chain	wild-type	res-number	mutant	distance-to-interface	mcsm-ppi2-prediction	affinity		res-number			mcsm-ppi2-prediction
B	LEU	6594	PHE	12.523	0.258	Increasing	Leu	6594	Phe	Leu6594Phe	0.258
B	ASP	6664	TYR	35.117	0.221	Increasing	Asp	6664	Tyr	Asp6664Tyr	0.221
B	HIS	6701	TYR	19.289	0.145	Increasing	His	6701	Tyr	His6701Tyr	0.145
B	THR	6564	ILE	11.793	0.111	Increasing	Thr	6564	Ile	Thr6564Ile	0.111
B	GLN	6639	ARG	10.45	0.092	Increasing	Gln	6639	Arg	Gln6639Arg	0.092
B	LYS	6711	ARG	28.226	0.08	Increasing	Lys	6711	Arg	Lys6711Arg	0.08
B	GLU	6508	ASP	12.553	0.062	Increasing	Glu	6508	Asp	Glu6508Asp	0.062
B	ASP	6468	GLU	23.115	-0.076	Decreasing	Asp	6468	Glu	Asp6468Glu	-0.076
B	ASP	6580	GLY	21.282	-0.087	Decreasing	Asp	6580	Gly	Asp6580Gly	-0.087
B	GLU	6565	LYS	8.549	-0.126	Decreasing	Glu	6565	Lys	Glu6565Lys	-0.126
B	MET	6556	VAL	6.877	-0.142	Decreasing	Met	6556	Val	Met6556Val	-0.142
B	VAL	6521	GLU	8.027	-0.144	Decreasing	Val	6521	Glu	Val6521Glu	-0.144
B	GLU	6473	LYS	23.438	-0.158	Decreasing	Glu	6473	Lys	Glu6473Lys	-0.158
B	ASN	6629	SER	17.856	-0.158	Decreasing	Asn	6629	Ser	Asn6629Ser	-0.158
B	VAL	6536	LEU	10.574	-0.193	Decreasing	Val	6536	Leu	Val6536Leu	-0.193
B	THR	6499	ILE	6.689	-0.199	Decreasing	Thr	6499	Ile	Thr6499Ile	-0.199
B	ASP	6635	VAL	8.478	-0.204	Decreasing	Asp	6635	Val	Asp6635Val	-0.204
B	THR	6726	ILE	12.553	-0.245	Decreasing	Thr	6726	Ile	Thr6726Ile	-0.245
B	ILE	6478	THR	14.226	-0.256	Decreasing	Ile	6478	Thr	Ile6478Thr	-0.256
B	ARG	6658	MET	23.584	-0.335	Decreasing	Arg	6658	Met	Arg6658Met	-0.335
B	TRP	6510	CYS	13.242	-0.348	Decreasing	Trp	6510	Cys	Trp6510Cys	-0.348
B	TRP	6510	LEU	13.242	-0.37	Decreasing	Trp	6510	Leu	Trp6510Leu	-0.37
B	PHE	6574	SER	10.133	-0.375	Decreasing	Phe	6574	Ser	Phe6574Ser	-0.375
B	THR	6647	ILE	17.854	-0.38	Decreasing	Thr	6647	Ile	Thr6647Ile	-0.38
B	GLU	6520	VAL	12.942	-0.406	Decreasing	Glu	6520	Val	Glu6520Val	-0.406
B	PRO	6519	LEU	14.326	-0.428	Decreasing	Pro	6519	Leu	Pro6519Leu	-0.428
B	TRP	6538	GLY	10.716	-0.488	Decreasing	Trp	6538	Gly	Trp6538Gly	-0.488
B	ILE	6757	MET	24.732	-0.507	Decreasing	Ile	6757	Met	Ile6757Met	-0.507
B	PHE	6507	SER	11.425	-0.547	Decreasing	Phe	6507	Ser	Phe6507Ser	-0.547
B	LEU	6571	ILE	3.085	-0.811	Decreasing	Leu	6571	Ile	Leu6571Ile	-0.811
B	LEU	6571	PRO	3.085	-0.856	Decreasing	Leu	6571	Pro	Leu6571Pro	-0.856

[truncated: 6 more sheets: TRIMM_NSP14, AXL-NTD, IFIH1_PLPro, IFIT2_NSP3-PLPro, new_Spike_mutations, Sheet1]
